# Supplementary material for: Rheological and Thermal Study about the Gelatinization of Different Starches (Potato, Wheat and Waxy) in Blend with Cellulose Nanocrystals
Source: Polymers (Basel). 2022 Apr 11;14(8):1560. doi: 10.3390/polym14081560 (PMC9025455; doi:10.3390/polym14081560)
Supplement: Supplementary file 1 [file polymers-14-01560-s001.zip]

Archive with 1 entries (1 files):
- polymers-1663574-supplementary.pdf
